# Supplementary material for: A new species of Nephus (Nephus) (Coleoptera, Coccinellidae) described from Reunion Island
Source: Zookeys. 2020 Aug 20;962:123–37. doi: 10.3897/zookeys.962.51520 (PMC7452912; doi:10.3897/zookeys.962.51520)
Supplement: XML Treatment for Nephus (Nephus) oblongosignatus [file zookeys.962.51520-treatment1.xml]

<!DOCTYPE tp:taxon-treatment
  PUBLIC "-//TaxonX//DTD Taxonomic Treatment Publishing DTD v0 20100105//EN" "tax-treatment-NSO.dtd">
<tp:taxon-treatment xmlns:tp="http://www.plazi.org/taxpub"><tp:treatment-meta><kwd-group><label>Taxon classification</label><kwd><named-content xmlns:xlink="http://www.w3.org/1999/xlink" content-type="kingdom">Animalia</named-content></kwd><kwd><named-content xmlns:xlink="http://www.w3.org/1999/xlink" content-type="order">Coleoptera</named-content></kwd><kwd><named-content xmlns:xlink="http://www.w3.org/1999/xlink" content-type="family">Coccinellidae</named-content></kwd></kwd-group><mixed-citation publication-type="journal"><person-group><name><surname>Magro</surname><given-names>Alexandra</given-names></name><name><surname>Churata-Salcedo</surname><given-names>Julissa</given-names></name><name><surname>Lecompte</surname><given-names>Emilie</given-names></name><name><surname>Hemptinne</surname><given-names>Jean-Louis</given-names></name><name><surname>Almeida</surname><given-names>Lúcia M.</given-names></name></person-group><article-title>A new species of <italic><tp:taxon-name><tp:taxon-name-part taxon-name-part-type="genus" reg="Nephus">Nephus</tp:taxon-name-part></tp:taxon-name></italic> (<italic><tp:taxon-name><tp:taxon-name-part taxon-name-part-type="genus" reg="Nephus"/><tp:taxon-name-part taxon-name-part-type="subgenus" reg="Nephus">Nephus</tp:taxon-name-part></tp:taxon-name></italic>) (<tp:taxon-name><tp:taxon-name-part taxon-name-part-type="order">Coleoptera</tp:taxon-name-part></tp:taxon-name>, <tp:taxon-name><tp:taxon-name-part taxon-name-part-type="family">Coccinellidae</tp:taxon-name-part></tp:taxon-name>) described from Reunion Island</article-title><source>Zookeys</source><day>20</day><month>8</month><year>2020</year><volume>962</volume><fpage>123</fpage><lpage>137</lpage><pub-id pub-id-type="doi">10.3897/zookeys.962.51520</pub-id></mixed-citation></tp:treatment-meta><tp:nomenclature><tp:taxon-name><object-id xmlns:xlink="http://www.w3.org/1999/xlink" content-type="arpha" xlink:type="simple">42ED2DD7-CD06-5867-8BDD-648A7AF45570</object-id>
              <tp:taxon-name-part taxon-name-part-type="genus" reg="Nephus">Nephus</tp:taxon-name-part> (<tp:taxon-name-part taxon-name-part-type="subgenus" reg="Nephus">Nephus</tp:taxon-name-part>) <tp:taxon-name-part taxon-name-part-type="species" reg="oblongosignatus">oblongosignatus</tp:taxon-name-part></tp:taxon-name><tp:taxon-authority>Mulsant, 1850</tp:taxon-authority><xref ref-type="fig" rid="F1">Figs 1</xref><xref ref-type="fig" rid="F2">, 2</xref><tp:nomenclature-citation-list><tp:nomenclature-citation><tp:taxon-name>
                  <tp:taxon-name-part taxon-name-part-type="genus" reg="Scymnus">Scymnus</tp:taxon-name-part> <tp:taxon-name-part taxon-name-part-type="species" reg="oblongosignatus">oblongosignatus</tp:taxon-name-part></tp:taxon-name><comment>Mulsant, 1850: 960 (original description).</comment></tp:nomenclature-citation><tp:nomenclature-citation><tp:taxon-name>
                  <tp:taxon-name-part taxon-name-part-type="genus" reg="Nephus">Nephus</tp:taxon-name-part> <tp:taxon-name-part taxon-name-part-type="species" reg="oblongosignatus">oblongosignatus</tp:taxon-name-part></tp:taxon-name><comment>: <xref ref-type="bibr" rid="B26">Sicard 1909</xref>: 145–146; <xref ref-type="bibr" rid="B30">Weise 1910</xref>: 513.</comment></tp:nomenclature-citation><tp:nomenclature-citation><tp:taxon-name>
                  <tp:taxon-name-part taxon-name-part-type="genus" reg="Nephus">Nephus</tp:taxon-name-part> <tp:taxon-name-part taxon-name-part-type="species" reg="grinerae">grinerae</tp:taxon-name-part></tp:taxon-name><comment>Sicard, 1909: 145 (original description); <xref ref-type="bibr" rid="B14">Korschefsky 1931</xref>: 152 (synonymy).</comment></tp:nomenclature-citation><tp:nomenclature-citation><tp:taxon-name>
                  <tp:taxon-name-part taxon-name-part-type="genus" reg="Scymnus">Scymnus</tp:taxon-name-part> (<tp:taxon-name-part taxon-name-part-type="subgenus" reg="Nephus">Nephus</tp:taxon-name-part>) <tp:taxon-name-part taxon-name-part-type="species" reg="oblongosignatus">oblongosignatus</tp:taxon-name-part></tp:taxon-name><comment>: <xref ref-type="bibr" rid="B14">Korschefsky 1931</xref>: 152; <xref ref-type="bibr" rid="B1">Chazeau et al. 1974</xref>: 273 (systematics).</comment></tp:nomenclature-citation><tp:nomenclature-citation><tp:taxon-name>
                  <tp:taxon-name-part taxon-name-part-type="genus" reg="Nephus">Nephus</tp:taxon-name-part> (<tp:taxon-name-part taxon-name-part-type="subgenus" reg="Nephus">Nephus</tp:taxon-name-part>) <tp:taxon-name-part taxon-name-part-type="species" reg="oblongosignatus">oblongosignatus</tp:taxon-name-part></tp:taxon-name><comment>: <xref ref-type="bibr" rid="B22">Poussereau et al. 2018</xref>: 130 (systematics).</comment></tp:nomenclature-citation></tp:nomenclature-citation-list></tp:nomenclature><tp:treatment-sec sec-type="diagnosis" id="SECID0ERZAE"><title>Diagnosis.</title><p><italic><tp:taxon-name><tp:taxon-name-part taxon-name-part-type="genus" reg="Nephus">Nephus</tp:taxon-name-part> <tp:taxon-name-part taxon-name-part-type="species" reg="oblongosignatus">oblongosignatus</tp:taxon-name-part></tp:taxon-name></italic> is similar to <italic><tp:taxon-name><tp:taxon-name-part taxon-name-part-type="genus" reg="Nephus">N.</tp:taxon-name-part> <tp:taxon-name-part taxon-name-part-type="species" reg="voeltzkowi">voeltzkowi</tp:taxon-name-part></tp:taxon-name></italic> and <italic><tp:taxon-name><tp:taxon-name-part taxon-name-part-type="genus" reg="Nephus">N.</tp:taxon-name-part> <tp:taxon-name-part taxon-name-part-type="species" reg="apolonia">apolonia</tp:taxon-name-part></tp:taxon-name></italic> sp. nov. but differs in the body shape, size and shape of the spots and the pattern of genitalia.</p></tp:treatment-sec><tp:treatment-sec sec-type="description" id="SECID0EY1AE"><title>Description.</title><p><bold>Male.</bold> Length 1.77 mm, width 1.28 mm. Body oval, oblong, with short fine whitish pubescence. Integument of pronotum, scutellar shield and elytra black (Fig. <xref ref-type="fig" rid="F2">2A</xref>). Elytra with one yellowish oblong spot on each elytron. Pronotum black, antero-lateral border dark brown (Fig. <xref ref-type="fig" rid="F2">2A, D</xref>). Head dark brown, antennae and mouthparts yellowish (Fig. <xref ref-type="fig" rid="F2">2B, D</xref>). Meso- and metaventrite light brown. Epipleuron light brown, without excavations to receive femora. Legs with coxae and femora dark brown, tibiae and tarsi light brown (Fig. <xref ref-type="fig" rid="F2">2B, C</xref>). Abdomen light brown; postcoxal line incomplete (Figs <xref ref-type="fig" rid="F1">1M</xref>, <xref ref-type="fig" rid="F2">2E</xref>) and last ventrite emarginated (Fig. <xref ref-type="fig" rid="F2">2F</xref>).</p><fig id="F1" position="float" orientation="portrait"><object-id xmlns:xlink="http://www.w3.org/1999/xlink" content-type="doi" xlink:type="simple">10.3897/zookeys.962.51520.figure1</object-id><object-id xmlns:xlink="http://www.w3.org/1999/xlink" content-type="arpha" xlink:type="simple">85CA0975-79F5-5CA2-86A7-72C63CB347D3</object-id><label>Figure 1.</label><caption><p>Scanning electron microscopy <bold>A–D</bold> antennae <bold>E–H</bold> prosternal process <bold>I–L</bold> tarsi <bold>M–P</bold> abdominal postcoxal line <bold>A, E, I, M</bold><tp:taxon-name><tp:taxon-name-part taxon-name-part-type="genus" reg="Nephus">Nephus</tp:taxon-name-part> (<tp:taxon-name-part taxon-name-part-type="subgenus" reg="Nephus">Nephus</tp:taxon-name-part>) <tp:taxon-name-part taxon-name-part-type="species" reg="oblongosignatus">oblongosignatus</tp:taxon-name-part></tp:taxon-name> Mulsant, 1850 <bold>B, F, J, N</bold><tp:taxon-name><tp:taxon-name-part taxon-name-part-type="genus" reg="Nephus">Nephus</tp:taxon-name-part> (<tp:taxon-name-part taxon-name-part-type="subgenus" reg="Geminosipho">Geminosipho</tp:taxon-name-part>) <tp:taxon-name-part taxon-name-part-type="species" reg="reunioni">reunioni</tp:taxon-name-part></tp:taxon-name> (Fürsch, 1974) <bold>C, G, K, O</bold><tp:taxon-name><tp:taxon-name-part taxon-name-part-type="genus" reg="Nephus">Nephus</tp:taxon-name-part> (<tp:taxon-name-part taxon-name-part-type="subgenus" reg="Nephus">Nephus</tp:taxon-name-part>) <tp:taxon-name-part taxon-name-part-type="species" reg="voeltzkowi">voeltzkowi</tp:taxon-name-part></tp:taxon-name> Weise, 1910 <bold>D, H, L, P</bold><italic><tp:taxon-name><tp:taxon-name-part taxon-name-part-type="genus" reg="Nephus">Nephus</tp:taxon-name-part> <tp:taxon-name-part taxon-name-part-type="species" reg="apolonia">apolonia</tp:taxon-name-part></tp:taxon-name></italic> Magro &amp; Almeida, sp. nov.</p></caption><graphic xmlns:xlink="http://www.w3.org/1999/xlink" xlink:href="zookeys-962-123-g001.jpg" position="float" orientation="portrait" xlink:type="simple" id="oo_443467.jpg"><uri content-type="original_file" xlink:type="simple">https://binary.pensoft.net/fig/443467</uri></graphic></fig><p>Genitalia with tegmen, penis guide, phallobase and parameres symmetrical. Spicule long (Fig. <xref ref-type="fig" rid="F2">2G</xref>). Penis guide shorter than parameres, sharp at apex (Fig. <xref ref-type="fig" rid="F2">2H, J</xref>). Parameres articulated with phallobase, distant from each other, strongly widened at apex, with long bristles along parameres (Fig. <xref ref-type="fig" rid="F2">2H, I</xref>). Penis sclerotized, J-shaped, with sharp apex, penis capsule T-shaped and elongated (Fig. <xref ref-type="fig" rid="F2">2J, K</xref>).</p><fig id="F2" position="float" orientation="portrait"><object-id xmlns:xlink="http://www.w3.org/1999/xlink" content-type="doi" xlink:type="simple">10.3897/zookeys.962.51520.figure2</object-id><object-id xmlns:xlink="http://www.w3.org/1999/xlink" content-type="arpha" xlink:type="simple">83E505F6-F606-5E97-B131-B4507152FC4D</object-id><label>Figure 2.</label><caption><p><tp:taxon-name><tp:taxon-name-part taxon-name-part-type="genus" reg="Nephus">Nephus</tp:taxon-name-part> (<tp:taxon-name-part taxon-name-part-type="subgenus" reg="Nephus">Nephus</tp:taxon-name-part>) <tp:taxon-name-part taxon-name-part-type="species" reg="oblongosignatus">oblongosignatus</tp:taxon-name-part></tp:taxon-name> Mulsant, 1850 <bold>A</bold> dorsal view <bold>B</bold> ventral view <bold>C</bold> lateral view <bold>D</bold> frontal view <bold>E, F</bold> abdomen <bold>G–K</bold> male genitalia: <bold>G</bold> spicula <bold>H, I</bold> tegmen (dorsal and lateral view) <bold>J, K</bold> penis <bold>L, M</bold> female genitalia: <bold>L</bold> spermatheca <bold>M</bold> coxites.</p></caption><graphic xmlns:xlink="http://www.w3.org/1999/xlink" xlink:href="zookeys-962-123-g002.jpg" position="float" orientation="portrait" xlink:type="simple" id="oo_443468.jpg"><uri content-type="original_file" xlink:type="simple">https://binary.pensoft.net/fig/443468</uri></graphic></fig><p><bold>Female.</bold> Length 1.79 mm, width 1.34 mm. Similar to male. Genitalia with coxites longer than wide, subtriangular, 3.0× longer than wide; stylus mamiliform with long bristles (Fig. <xref ref-type="fig" rid="F2">2M</xref>). Spermatheca with thick walls, slightly arched, not very striated, and marked by one strong constriction in the middle; with sharp base and truncated apex (Fig. <xref ref-type="fig" rid="F2">2L</xref>).</p></tp:treatment-sec><tp:treatment-sec sec-type="material" id="SECID0EABAG"><title>Material examined.</title><p>Reunion Island: First generation from a laboratory rearing (Laboratoire Evolution &amp; Diversité Biologique, Université Toulouse III) initiated from field material collected in November 2011 in Manapany-les-Bains, 19 specimens [<named-content xmlns:xlink="http://www.w3.org/1999/xlink" content-type="dwc:institutional_code" xlink:type="simple">DZUP</named-content>].</p></tp:treatment-sec><ref-list><ref id="B26"><mixed-citation xmlns:xlink="http://www.w3.org/1999/xlink" xlink:type="simple"><person-group><name name-style="western"><surname>Sicard</surname><given-names>A</given-names></name></person-group> (<year>1909</year>) <article-title>Revision des Coccinellides de la Faune Malgache.</article-title><source>Annales de la Société Entomologique de France</source><volume>78</volume>: <fpage>63</fpage>–<lpage>165</lpage>.</mixed-citation></ref><ref id="B30"><mixed-citation xmlns:xlink="http://www.w3.org/1999/xlink" xlink:type="simple"><person-group><name name-style="western"><surname>Weise</surname><given-names>J</given-names></name></person-group> (<year>1910</year>) <tp:taxon-name><tp:taxon-name-part taxon-name-part-type="family">Coccinellidae</tp:taxon-name-part></tp:taxon-name> von Madagaskar, den Comoren und den Inseln Ostafrikas. Voeltzkow, Reise in Ostafrika in den Jahren 1903–1905 2: 507–520.</mixed-citation></ref><ref id="B14"><mixed-citation xmlns:xlink="http://www.w3.org/1999/xlink" xlink:type="simple"><person-group><name name-style="western"><surname>Korschefsky</surname><given-names>R</given-names></name></person-group> (<year>1931</year>) <source><tp:taxon-name><tp:taxon-name-part taxon-name-part-type="family">Coccinellidae</tp:taxon-name-part></tp:taxon-name> I. In: Junk W, Schenkling S (Eds) Coleopterorum Catalogus, Pars 118. W.</source><publisher-name>Junk</publisher-name>, <publisher-loc>Berlin</publisher-loc>, <size units="page">224 pp</size>.</mixed-citation></ref><ref id="B1"><mixed-citation xmlns:xlink="http://www.w3.org/1999/xlink" xlink:type="simple"><person-group><name name-style="western"><surname>Chazeau</surname><given-names>J</given-names></name><name name-style="western"><surname>Étienne</surname><given-names>J</given-names></name><name name-style="western"><surname>Fürsch</surname><given-names>H</given-names></name></person-group> (<year>1974</year>) Les <tp:taxon-name><tp:taxon-name-part taxon-name-part-type="family">Coccinellidae</tp:taxon-name-part></tp:taxon-name> de l’île de la Réunion. Bulletin du Muséum National d’ Histoire Naturelle 3<sup>e</sup> série (210) Zoologie 140: 265–297.</mixed-citation></ref><ref id="B22"><mixed-citation xmlns:xlink="http://www.w3.org/1999/xlink" xlink:type="simple"><person-group><name name-style="western"><surname>Poussereau</surname><given-names>J</given-names></name><name name-style="western"><surname>Coutanceau</surname><given-names>JP</given-names></name><name name-style="western"><surname>Nicolas</surname><given-names>V</given-names></name><name name-style="western"><surname>Gomy</surname><given-names>Y</given-names></name></person-group> (<year>2018</year>) Les coccinelles de l’île de la Réunion. Orphie, 222 pp.</mixed-citation></ref></ref-list></tp:taxon-treatment>
