# Supplementary material for: A new species of Nephus (Nephus) (Coleoptera, Coccinellidae) described from Reunion Island
Source: Zookeys. 2020 Aug 20;962:123–37. doi: 10.3897/zookeys.962.51520 (PMC7452912; doi:10.3897/zookeys.962.51520)
Supplement: XML Treatment for Nephus (Geminosipho) reunioni [file zookeys.962.51520-treatment2.xml]

<!DOCTYPE tp:taxon-treatment
  PUBLIC "-//TaxonX//DTD Taxonomic Treatment Publishing DTD v0 20100105//EN" "tax-treatment-NSO.dtd">
<tp:taxon-treatment xmlns:tp="http://www.plazi.org/taxpub"><tp:treatment-meta><kwd-group><label>Taxon classification</label><kwd><named-content xmlns:xlink="http://www.w3.org/1999/xlink" content-type="kingdom">Animalia</named-content></kwd><kwd><named-content xmlns:xlink="http://www.w3.org/1999/xlink" content-type="order">Coleoptera</named-content></kwd><kwd><named-content xmlns:xlink="http://www.w3.org/1999/xlink" content-type="family">Coccinellidae</named-content></kwd></kwd-group><mixed-citation publication-type="journal"><person-group><name><surname>Magro</surname><given-names>Alexandra</given-names></name><name><surname>Churata-Salcedo</surname><given-names>Julissa</given-names></name><name><surname>Lecompte</surname><given-names>Emilie</given-names></name><name><surname>Hemptinne</surname><given-names>Jean-Louis</given-names></name><name><surname>Almeida</surname><given-names>Lúcia M.</given-names></name></person-group><article-title>A new species of <italic><tp:taxon-name><tp:taxon-name-part taxon-name-part-type="genus" reg="Nephus">Nephus</tp:taxon-name-part></tp:taxon-name></italic> (<italic><tp:taxon-name><tp:taxon-name-part taxon-name-part-type="genus" reg="Nephus"/><tp:taxon-name-part taxon-name-part-type="subgenus" reg="Nephus">Nephus</tp:taxon-name-part></tp:taxon-name></italic>) (<tp:taxon-name><tp:taxon-name-part taxon-name-part-type="order">Coleoptera</tp:taxon-name-part></tp:taxon-name>, <tp:taxon-name><tp:taxon-name-part taxon-name-part-type="family">Coccinellidae</tp:taxon-name-part></tp:taxon-name>) described from Reunion Island</article-title><source>Zookeys</source><day>20</day><month>8</month><year>2020</year><volume>962</volume><fpage>123</fpage><lpage>137</lpage><pub-id pub-id-type="doi">10.3897/zookeys.962.51520</pub-id></mixed-citation></tp:treatment-meta><tp:nomenclature><tp:taxon-name><object-id xmlns:xlink="http://www.w3.org/1999/xlink" content-type="arpha" xlink:type="simple">3F1296D6-EA0B-53C7-B29B-D44BF63FAEEF</object-id>
              <tp:taxon-name-part taxon-name-part-type="genus" reg="Nephus">Nephus</tp:taxon-name-part> (<tp:taxon-name-part taxon-name-part-type="subgenus" reg="Geminosipho">Geminosipho</tp:taxon-name-part>) <tp:taxon-name-part taxon-name-part-type="species" reg="reunioni">reunioni</tp:taxon-name-part></tp:taxon-name><tp:taxon-authority>(Fürsch, 1974)</tp:taxon-authority><xref ref-type="fig" rid="F1">Figs 1</xref><xref ref-type="fig" rid="F3">, 3</xref><tp:nomenclature-citation-list><tp:nomenclature-citation><tp:taxon-name>
                  <tp:taxon-name-part taxon-name-part-type="genus" reg="Scymnus">Scymnus</tp:taxon-name-part> (<tp:taxon-name-part taxon-name-part-type="subgenus" reg="Nephus">Nephus</tp:taxon-name-part>) <tp:taxon-name-part taxon-name-part-type="species" reg="reunioni">reunioni</tp:taxon-name-part></tp:taxon-name><comment>Fürsch, 1974: 275 (original description).</comment></tp:nomenclature-citation><tp:nomenclature-citation><tp:taxon-name>
                  <tp:taxon-name-part taxon-name-part-type="genus" reg="Nephus">Nephus</tp:taxon-name-part> (<tp:taxon-name-part taxon-name-part-type="subgenus" reg="Sidis">Sidis</tp:taxon-name-part>) <tp:taxon-name-part taxon-name-part-type="species" reg="reunioni">reunioni</tp:taxon-name-part></tp:taxon-name><comment><xref ref-type="bibr" rid="B6">Fürsch 2007</xref>: 5 (systematics).</comment></tp:nomenclature-citation><tp:nomenclature-citation><tp:taxon-name>
                  <tp:taxon-name-part taxon-name-part-type="genus" reg="Nephus">Nephus</tp:taxon-name-part> (<tp:taxon-name-part taxon-name-part-type="subgenus" reg="Geminosipho">Geminosipho</tp:taxon-name-part>) <tp:taxon-name-part taxon-name-part-type="species" reg="reunioni">reunioni</tp:taxon-name-part></tp:taxon-name><comment>: <xref ref-type="bibr" rid="B22">Poussereau et al. 2018</xref>: 132 (systematics).</comment></tp:nomenclature-citation></tp:nomenclature-citation-list></tp:nomenclature><tp:treatment-sec sec-type="diagnosis" id="SECID0EUEAG"><title>Diagnosis.</title><p><italic><tp:taxon-name><tp:taxon-name-part taxon-name-part-type="genus" reg="Nephus">Nephus</tp:taxon-name-part> <tp:taxon-name-part taxon-name-part-type="species" reg="reunioni">reunioni</tp:taxon-name-part></tp:taxon-name></italic> differs from the other species in the number, shape and size of the spots and the pattern of genitalia.</p></tp:treatment-sec><tp:treatment-sec sec-type="description" id="SECID0EFFAG"><title>Description.</title><p><bold>Male.</bold> Length 1.7 mm, width 1.28 mm. Body oval, with short fine whitish pubescence. Integument of pronotum, scutellar shield and elytra black (Fig. <xref ref-type="fig" rid="F3">3A</xref>). Elytra with two yellowish transverse spots on each elytron, arranged in a row; elytra apex yellowish (Fig. <xref ref-type="fig" rid="F3">3A</xref>). Pronotum black, anterior border dark brown (Fig. <xref ref-type="fig" rid="F3">3A, D</xref>). Head dark brown, antennae and mouthparts yellowish (Fig. <xref ref-type="fig" rid="F3">3B</xref>). Meso- and metaventrite dark brown. Epipleuron black, without excavations to receive femora. Legs with coxae dark brown and femora, tibiae and tarsi yellowish (Fig. <xref ref-type="fig" rid="F1">1J</xref>). Abdomen dark brown; postcoxal line incomplete (Fig. <xref ref-type="fig" rid="F1">1N</xref>) and last ventrite emarginated (Fig. <xref ref-type="fig" rid="F3">3F</xref>).</p><fig id="F3" position="float" orientation="portrait"><object-id xmlns:xlink="http://www.w3.org/1999/xlink" content-type="doi" xlink:type="simple">10.3897/zookeys.962.51520.figure3</object-id><object-id xmlns:xlink="http://www.w3.org/1999/xlink" content-type="arpha" xlink:type="simple">4472128C-7B3B-54BF-B01E-2EAFBB611FA7</object-id><label>Figure 3.</label><caption><p><tp:taxon-name><tp:taxon-name-part taxon-name-part-type="genus" reg="Nephus">Nephus</tp:taxon-name-part> (<tp:taxon-name-part taxon-name-part-type="subgenus" reg="Geminosipho">Geminosipho</tp:taxon-name-part>) <tp:taxon-name-part taxon-name-part-type="species" reg="reunioni">reunioni</tp:taxon-name-part></tp:taxon-name> (Fürsch, 1974) <bold>A</bold> dorsal view <bold>B</bold> ventral view <bold>C</bold> lateral view <bold>D</bold> frontal view <bold>E, F</bold> abdomen <bold>G–J</bold> male genitalia: tegmen (dorsal and lateral view): <bold>I, J</bold> penis <bold>K, L</bold> female genitalia: <bold>K</bold> spermatheca <bold>L</bold> coxites.</p></caption><graphic xmlns:xlink="http://www.w3.org/1999/xlink" xlink:href="zookeys-962-123-g003.jpg" position="float" orientation="portrait" xlink:type="simple" id="oo_443469.jpg"><uri content-type="original_file" xlink:type="simple">https://binary.pensoft.net/fig/443469</uri></graphic></fig><p>Genitalia with tegmen, penis guide, phallobase and parameres symmetrical. Penis guide narrow, longer than parameres, sharp at apex. Parameres articulated with phallobase, distant from each other, strongly widened at apex, with long bristles along parameres (Fig. <xref ref-type="fig" rid="F3">3G, H</xref>). Penis sclerotized, J-shaped, with projection at apex, penis capsule T-shaped and elongated (Fig. <xref ref-type="fig" rid="F3">3J, I</xref>).</p><p><bold>Female.</bold> Length 1.75 mm, width 1.30 mm. Similar to male. Genitalia with coxites longer than wide, subtriangular, 3.0× longer than wide; stylus mamiliform with short bristles (Fig. <xref ref-type="fig" rid="F3">3L</xref>). Spermatheca short, C- shaped, without ramus and nodulus, with sharp base and truncated apex (Fig. <xref ref-type="fig" rid="F3">3K</xref>).</p></tp:treatment-sec><tp:treatment-sec sec-type="material" id="SECID0EOIAG"><title>Material examined.</title><p>Portugal: Specimens from a laboratory rearing (Laboratoire Evolution &amp; Diversité Biologique, Université Toulouse III) initiated from field material collected in 2007 in Cascais, 10 specimens [<named-content xmlns:xlink="http://www.w3.org/1999/xlink" content-type="dwc:institutional_code" xlink:type="simple">DZUP</named-content>].</p></tp:treatment-sec><tp:treatment-sec sec-type="remarks" id="SECID0EZIAG"><title>Remarks.</title><p>It should be noted that <xref ref-type="bibr" rid="B6">Fürsch (2007)</xref>, in his remarks about <italic><tp:taxon-name><tp:taxon-name-part taxon-name-part-type="genus" reg="Nephus">N.</tp:taxon-name-part> <tp:taxon-name-part taxon-name-part-type="species" reg="reunioni">reunioni</tp:taxon-name-part></tp:taxon-name></italic>, mentions “The species is referred from various authors from South Africa (det. Fürsch), and even from Israel and Portugal. These specimens are breeded for pest control, but they seem to be misidentifications and in fact <italic><tp:taxon-name><tp:taxon-name-part taxon-name-part-type="genus" reg="Nephus">N.</tp:taxon-name-part> <tp:taxon-name-part taxon-name-part-type="species" reg="derroni">derroni</tp:taxon-name-part></tp:taxon-name></italic>.” In what concerns the Portugal population, we do not agree with Fürsch’s statement. Indeed, the specimens collected in Portugal and analyzed in the present study correspond to the original <italic><tp:taxon-name><tp:taxon-name-part taxon-name-part-type="genus" reg="Nephus">N.</tp:taxon-name-part> <tp:taxon-name-part taxon-name-part-type="species" reg="reunioni">reunioni</tp:taxon-name-part></tp:taxon-name></italic> description by Fürsch presented in <xref ref-type="bibr" rid="B1">Chazeau et al. (1974)</xref>. <xref ref-type="bibr" rid="B23">Raimundo (1992)</xref>, who first described <italic><tp:taxon-name><tp:taxon-name-part taxon-name-part-type="genus" reg="Nephus">N.</tp:taxon-name-part> <tp:taxon-name-part taxon-name-part-type="species" reg="reunioni">reunioni</tp:taxon-name-part></tp:taxon-name></italic> for Portugal, also illustrated the external morphology and genitalia corresponding to the original description by Fürsch in <xref ref-type="bibr" rid="B1">Chazeau et al. (1974)</xref>. In both cases, the observations show that the specimens from the Portuguese population are distinct from <italic><tp:taxon-name><tp:taxon-name-part taxon-name-part-type="genus" reg="Nephus">N.</tp:taxon-name-part> <tp:taxon-name-part taxon-name-part-type="species" reg="derroni">derroni</tp:taxon-name-part></tp:taxon-name></italic>, first described from S. Tomé and presented in <xref ref-type="bibr" rid="B4">Fürsch (1974)</xref>.</p></tp:treatment-sec><tp:treatment-sec><!--Section generated to contain objects referenced in tp:taxon-treatment.--><fig id="F1" position="float" orientation="portrait"><object-id xmlns:xlink="http://www.w3.org/1999/xlink" content-type="doi" xlink:type="simple">10.3897/zookeys.962.51520.figure1</object-id><object-id xmlns:xlink="http://www.w3.org/1999/xlink" content-type="arpha" xlink:type="simple">85CA0975-79F5-5CA2-86A7-72C63CB347D3</object-id><label>Figure 1.</label><caption><p>Scanning electron microscopy <bold>A–D</bold> antennae <bold>E–H</bold> prosternal process <bold>I–L</bold> tarsi <bold>M–P</bold> abdominal postcoxal line <bold>A, E, I, M</bold><tp:taxon-name><tp:taxon-name-part taxon-name-part-type="genus" reg="Nephus">Nephus</tp:taxon-name-part> (<tp:taxon-name-part taxon-name-part-type="subgenus" reg="Nephus">Nephus</tp:taxon-name-part>) <tp:taxon-name-part taxon-name-part-type="species" reg="oblongosignatus">oblongosignatus</tp:taxon-name-part></tp:taxon-name> Mulsant, 1850 <bold>B, F, J, N</bold><tp:taxon-name><tp:taxon-name-part taxon-name-part-type="genus" reg="Nephus">Nephus</tp:taxon-name-part> (<tp:taxon-name-part taxon-name-part-type="subgenus" reg="Geminosipho">Geminosipho</tp:taxon-name-part>) <tp:taxon-name-part taxon-name-part-type="species" reg="reunioni">reunioni</tp:taxon-name-part></tp:taxon-name> (Fürsch, 1974) <bold>C, G, K, O</bold><tp:taxon-name><tp:taxon-name-part taxon-name-part-type="genus" reg="Nephus">Nephus</tp:taxon-name-part> (<tp:taxon-name-part taxon-name-part-type="subgenus" reg="Nephus">Nephus</tp:taxon-name-part>) <tp:taxon-name-part taxon-name-part-type="species" reg="voeltzkowi">voeltzkowi</tp:taxon-name-part></tp:taxon-name> Weise, 1910 <bold>D, H, L, P</bold><italic><tp:taxon-name><tp:taxon-name-part taxon-name-part-type="genus" reg="Nephus">Nephus</tp:taxon-name-part> <tp:taxon-name-part taxon-name-part-type="species" reg="apolonia">apolonia</tp:taxon-name-part></tp:taxon-name></italic> Magro &amp; Almeida, sp. nov.</p></caption><graphic xmlns:xlink="http://www.w3.org/1999/xlink" xlink:href="zookeys-962-123-g001.jpg" position="float" orientation="portrait" xlink:type="simple" id="oo_443467.jpg"><uri content-type="original_file" xlink:type="simple">https://binary.pensoft.net/fig/443467</uri></graphic></fig></tp:treatment-sec><ref-list><ref id="B6"><mixed-citation xmlns:xlink="http://www.w3.org/1999/xlink" xlink:type="simple"><person-group><name name-style="western"><surname>Fürsch</surname><given-names>H</given-names></name></person-group> (<year>2007</year>) <article-title>Catalogue of the African species of <italic><tp:taxon-name><tp:taxon-name-part taxon-name-part-type="genus">Nephus</tp:taxon-name-part></tp:taxon-name></italic> Mulsant, 1846 with description of two new species (<tp:taxon-name><tp:taxon-name-part taxon-name-part-type="order">Coleoptera</tp:taxon-name-part></tp:taxon-name>: <tp:taxon-name><tp:taxon-name-part taxon-name-part-type="family">Coccinellidae</tp:taxon-name-part></tp:taxon-name>).</article-title><source>Entomologische Zeitschrift</source><volume>117</volume>(<issue>5</issue>): <fpage>1</fpage>–<lpage>7</lpage>.</mixed-citation></ref><ref id="B22"><mixed-citation xmlns:xlink="http://www.w3.org/1999/xlink" xlink:type="simple"><person-group><name name-style="western"><surname>Poussereau</surname><given-names>J</given-names></name><name name-style="western"><surname>Coutanceau</surname><given-names>JP</given-names></name><name name-style="western"><surname>Nicolas</surname><given-names>V</given-names></name><name name-style="western"><surname>Gomy</surname><given-names>Y</given-names></name></person-group> (<year>2018</year>) Les coccinelles de l’île de la Réunion. Orphie, 222 pp.</mixed-citation></ref><ref id="B1"><mixed-citation xmlns:xlink="http://www.w3.org/1999/xlink" xlink:type="simple"><person-group><name name-style="western"><surname>Chazeau</surname><given-names>J</given-names></name><name name-style="western"><surname>Étienne</surname><given-names>J</given-names></name><name name-style="western"><surname>Fürsch</surname><given-names>H</given-names></name></person-group> (<year>1974</year>) Les <tp:taxon-name><tp:taxon-name-part taxon-name-part-type="family">Coccinellidae</tp:taxon-name-part></tp:taxon-name> de l’île de la Réunion. Bulletin du Muséum National d’ Histoire Naturelle 3<sup>e</sup> série (210) Zoologie 140: 265–297.</mixed-citation></ref><ref id="B23"><mixed-citation xmlns:xlink="http://www.w3.org/1999/xlink" xlink:type="simple"><person-group><name name-style="western"><surname>Raimundo</surname><given-names>A</given-names></name></person-group> (<year>1992</year>) <article-title>Novas espécies de <tp:taxon-name><tp:taxon-name-part taxon-name-part-type="tribe">Scymnini</tp:taxon-name-part></tp:taxon-name> para a fauna de Coccinelídeos de Portugal. Boletim da Sociedade Portuguesa de Entomologia, Sup. 3, vol.</article-title><volume>1</volume>: <fpage>373</fpage>–<lpage>384</lpage>.</mixed-citation></ref><ref id="B4"><mixed-citation xmlns:xlink="http://www.w3.org/1999/xlink" xlink:type="simple"><person-group><name name-style="western"><surname>Fürsch</surname><given-names>H</given-names></name></person-group> (<year>1974</year>) <article-title>Die Coccinelliden von São Tomé.</article-title><source>Mitteilungen der Münchner Entomologischen Gesellschaft</source><volume>64</volume>: <fpage>13</fpage>–<lpage>39</lpage>.</mixed-citation></ref></ref-list></tp:taxon-treatment>
