# Supplementary material for: A new species of Nephus (Nephus) (Coleoptera, Coccinellidae) described from Reunion Island
Source: Zookeys. 2020 Aug 20;962:123–37. doi: 10.3897/zookeys.962.51520 (PMC7452912; doi:10.3897/zookeys.962.51520)
Supplement: XML Treatment for Nephus (Nephus) voeltzkowi [file zookeys.962.51520-treatment3.xml]

<!DOCTYPE tp:taxon-treatment
  PUBLIC "-//TaxonX//DTD Taxonomic Treatment Publishing DTD v0 20100105//EN" "tax-treatment-NSO.dtd">
<tp:taxon-treatment xmlns:tp="http://www.plazi.org/taxpub"><tp:treatment-meta><kwd-group><label>Taxon classification</label><kwd><named-content xmlns:xlink="http://www.w3.org/1999/xlink" content-type="kingdom">Animalia</named-content></kwd><kwd><named-content xmlns:xlink="http://www.w3.org/1999/xlink" content-type="order">Coleoptera</named-content></kwd><kwd><named-content xmlns:xlink="http://www.w3.org/1999/xlink" content-type="family">Coccinellidae</named-content></kwd></kwd-group><mixed-citation publication-type="journal"><person-group><name><surname>Magro</surname><given-names>Alexandra</given-names></name><name><surname>Churata-Salcedo</surname><given-names>Julissa</given-names></name><name><surname>Lecompte</surname><given-names>Emilie</given-names></name><name><surname>Hemptinne</surname><given-names>Jean-Louis</given-names></name><name><surname>Almeida</surname><given-names>Lúcia M.</given-names></name></person-group><article-title>A new species of <italic><tp:taxon-name><tp:taxon-name-part taxon-name-part-type="genus" reg="Nephus">Nephus</tp:taxon-name-part></tp:taxon-name></italic> (<italic><tp:taxon-name><tp:taxon-name-part taxon-name-part-type="genus" reg="Nephus"/><tp:taxon-name-part taxon-name-part-type="subgenus" reg="Nephus">Nephus</tp:taxon-name-part></tp:taxon-name></italic>) (<tp:taxon-name><tp:taxon-name-part taxon-name-part-type="order">Coleoptera</tp:taxon-name-part></tp:taxon-name>, <tp:taxon-name><tp:taxon-name-part taxon-name-part-type="family">Coccinellidae</tp:taxon-name-part></tp:taxon-name>) described from Reunion Island</article-title><source>Zookeys</source><day>20</day><month>8</month><year>2020</year><volume>962</volume><fpage>123</fpage><lpage>137</lpage><pub-id pub-id-type="doi">10.3897/zookeys.962.51520</pub-id></mixed-citation></tp:treatment-meta><tp:nomenclature><tp:taxon-name><object-id xmlns:xlink="http://www.w3.org/1999/xlink" content-type="arpha" xlink:type="simple">5600EB38-D185-5505-A8E9-CD728DF6BB04</object-id>
              <tp:taxon-name-part taxon-name-part-type="genus" reg="Nephus">Nephus</tp:taxon-name-part> (<tp:taxon-name-part taxon-name-part-type="subgenus" reg="Nephus">Nephus</tp:taxon-name-part>) <tp:taxon-name-part taxon-name-part-type="species" reg="voeltzkowi">voeltzkowi</tp:taxon-name-part></tp:taxon-name><tp:taxon-authority>Weise, 1910</tp:taxon-authority><xref ref-type="fig" rid="F1">Figs 1</xref><xref ref-type="fig" rid="F4">, 4</xref><tp:nomenclature-citation-list><tp:nomenclature-citation><tp:taxon-name>
                  <tp:taxon-name-part taxon-name-part-type="genus" reg="Nephus">Nephus</tp:taxon-name-part> (<tp:taxon-name-part taxon-name-part-type="subgenus" reg="Nephus">Nephus</tp:taxon-name-part>) <tp:taxon-name-part taxon-name-part-type="species" reg="voeltzkowi">voeltzkowi</tp:taxon-name-part></tp:taxon-name><comment>Weise, 1910: 512 (original description); <xref ref-type="bibr" rid="B6">Fürsch 2007</xref>: 6 (systematics).</comment></tp:nomenclature-citation><tp:nomenclature-citation><tp:taxon-name>
                  <tp:taxon-name-part taxon-name-part-type="genus" reg="Nephus">Nephus</tp:taxon-name-part> <tp:taxon-name-part taxon-name-part-type="species" reg="seychellensis">seychellensis</tp:taxon-name-part></tp:taxon-name><comment>Sicard, 1912: 362 (original description); <xref ref-type="bibr" rid="B1">Chazeau et al. 1974</xref>: 272 (synonymy).</comment></tp:nomenclature-citation><tp:nomenclature-citation><tp:taxon-name>
                  <tp:taxon-name-part taxon-name-part-type="genus" reg="Scymnus">Scymnus</tp:taxon-name-part> (<tp:taxon-name-part taxon-name-part-type="subgenus" reg="Nephus">Nephus</tp:taxon-name-part>) <tp:taxon-name-part taxon-name-part-type="species" reg="voeltzkowi">voeltzkowi</tp:taxon-name-part></tp:taxon-name><comment>: <xref ref-type="bibr" rid="B14">Korschefsky 1931</xref>: 153 (catalog); <xref ref-type="bibr" rid="B3">Fürsch 1966</xref>: 181 (systematics).</comment></tp:nomenclature-citation><tp:nomenclature-citation><tp:taxon-name>
                  <tp:taxon-name-part taxon-name-part-type="genus" reg="Nephus">Nephus</tp:taxon-name-part> (<tp:taxon-name-part taxon-name-part-type="subgenus" reg="Nephus">Nephus</tp:taxon-name-part>) <tp:taxon-name-part taxon-name-part-type="species" reg="voeltzkowi">voeltzkowi</tp:taxon-name-part></tp:taxon-name><comment>: <xref ref-type="bibr" rid="B22">Poussereau et al. 2018</xref>: 128 (systematics)</comment></tp:nomenclature-citation></tp:nomenclature-citation-list></tp:nomenclature><tp:treatment-sec sec-type="diagnosis" id="SECID0EOPAG"><title>Diagnosis.</title><p><italic><tp:taxon-name><tp:taxon-name-part taxon-name-part-type="genus" reg="Nephus">Nephus</tp:taxon-name-part> <tp:taxon-name-part taxon-name-part-type="species" reg="voeltzkowi">voeltzkowi</tp:taxon-name-part></tp:taxon-name></italic> resembles <italic><tp:taxon-name><tp:taxon-name-part taxon-name-part-type="genus" reg="Nephus">N.</tp:taxon-name-part> <tp:taxon-name-part taxon-name-part-type="species" reg="oblongosignatus">oblongosignatus</tp:taxon-name-part></tp:taxon-name></italic> and <italic><tp:taxon-name><tp:taxon-name-part taxon-name-part-type="genus" reg="Nephus">N.</tp:taxon-name-part> <tp:taxon-name-part taxon-name-part-type="species" reg="apolonia">apolonia</tp:taxon-name-part></tp:taxon-name></italic> in the color of the integument and spots but differs in the shape and size of the spots and the female genitalia.</p></tp:treatment-sec><tp:treatment-sec sec-type="description" id="SECID0EVQAG"><title>Description.</title><p><bold>Female.</bold> Length 1.65 mm, width 1.10 mm. Body oval, with short fine whitish pubescence. Integument of pronotum, scutellar shield and elytra black. Elytra with one yellowish big oval spot on each elytron; elytra apex yellowish (Fig. <xref ref-type="fig" rid="F4">4A, C</xref>). Pronotum black, anterior border dark brown (Fig. <xref ref-type="fig" rid="F4">4A, D</xref>). Head, antennae and mouthparts light brown (Fig. <xref ref-type="fig" rid="F4">4B</xref>). Meso- and metaventrite dark brown. Epipleuron dark brown, without excavations to receive femora. Legs with coxae dark brown and femora, tibiae and tarsi light brown (Fig. <xref ref-type="fig" rid="F4">4B, D</xref>). Abdomen dark brown with two last ventrites yellowish; postcoxal line incomplete (Fig. <xref ref-type="fig" rid="F1">1O</xref>).</p><fig id="F4" position="float" orientation="portrait"><object-id xmlns:xlink="http://www.w3.org/1999/xlink" content-type="doi" xlink:type="simple">10.3897/zookeys.962.51520.figure4</object-id><object-id xmlns:xlink="http://www.w3.org/1999/xlink" content-type="arpha" xlink:type="simple">DE028142-6E3C-5BC8-AA7B-6C1C57299186</object-id><label>Figure 4.</label><caption><p><tp:taxon-name><tp:taxon-name-part taxon-name-part-type="genus" reg="Nephus">Nephus</tp:taxon-name-part> (<tp:taxon-name-part taxon-name-part-type="subgenus" reg="Nephus">Nephus</tp:taxon-name-part>) <tp:taxon-name-part taxon-name-part-type="species" reg="voeltzkowi">voeltzkowi</tp:taxon-name-part></tp:taxon-name> Weise, 1910 <bold>A</bold> dorsal view <bold>B</bold> ventral view <bold>C</bold> lateral view <bold>D</bold> frontal view <bold>E</bold> abdomen <bold>F, G</bold> female genitalia: <bold>F</bold> coxites <bold>G</bold> spermatheca.</p></caption><graphic xmlns:xlink="http://www.w3.org/1999/xlink" xlink:href="zookeys-962-123-g004.jpg" position="float" orientation="portrait" xlink:type="simple" id="oo_443470.jpg"><uri content-type="original_file" xlink:type="simple">https://binary.pensoft.net/fig/443470</uri></graphic></fig><p>Genitalia. Coxites longer than wide, subtriangular, 3.0 x longer than wide; stylus mamiliform with long bristles (Fig. <xref ref-type="fig" rid="F4">4F</xref>). Spermatheca heavily sclerotized, slightly arched, striated, and marked by two strong constrictions in the middle; with sharp base and truncated apex (Fig. <xref ref-type="fig" rid="F4">4G</xref>).</p><p>Male genitalia according to <xref ref-type="bibr" rid="B1">Chazeau et al. (1974</xref>, plate II, figs 6, 7, 9, 10): tegmen, penis guide, phallobase and parameres symmetrical. Penis guide slightly longer than parameres. Parameres slender, articulated with phallobase, distant from each other, with bristles at apex. Penis sclerotized, J-shaped, with membranous apex, penis capsule T-shaped.</p></tp:treatment-sec><tp:treatment-sec sec-type="material" id="SECID0EMTAG"><title>Material examined.</title><p>Reunion Island: Specimens from a laboratory rearing (Laboratoire Evolution &amp; Diversité Biologique, Université Toulouse III) initiated from field material collected in November 2011 in Manapany-les-Bains, 14 specimens [<named-content xmlns:xlink="http://www.w3.org/1999/xlink" content-type="dwc:institutional_code" xlink:type="simple">DZUP</named-content>].</p></tp:treatment-sec><tp:treatment-sec sec-type="remarks" id="SECID0EXTAG"><title>Remarks.</title><p>It should be noted that only female specimens of <italic><tp:taxon-name><tp:taxon-name-part taxon-name-part-type="genus" reg="Nephus">N.</tp:taxon-name-part> <tp:taxon-name-part taxon-name-part-type="species" reg="voeltzkowi">voeltzkowi</tp:taxon-name-part></tp:taxon-name></italic> were observed here. Furthermore, although <xref ref-type="bibr" rid="B17">Magro et al. (2020)</xref> performed a large sampling campaign on Reunion, they never found <italic><tp:taxon-name><tp:taxon-name-part taxon-name-part-type="genus" reg="Nephus">N.</tp:taxon-name-part> <tp:taxon-name-part taxon-name-part-type="species" reg="voeltzkowi">voeltzkowi</tp:taxon-name-part></tp:taxon-name></italic> males, and eventually demonstrated that Reunion females are parthenogenetic. As indicated by <xref ref-type="bibr" rid="B17">Magro et al. (2020)</xref>, the presence of <italic><tp:taxon-name><tp:taxon-name-part taxon-name-part-type="genus" reg="Nephus">N.</tp:taxon-name-part> <tp:taxon-name-part taxon-name-part-type="species" reg="voeltzkowi">voeltzkowi</tp:taxon-name-part></tp:taxon-name></italic> was reported before by <xref ref-type="bibr" rid="B1">Chazeau et al. (1974)</xref> in their fauna of ladybirds from Reunion, but the sex of the specimens was not mentioned: although <xref ref-type="bibr" rid="B1">Chazeau et al. (1974)</xref> presented an illustration of the genitalia of a <italic><tp:taxon-name><tp:taxon-name-part taxon-name-part-type="genus" reg="Nephus">N.</tp:taxon-name-part> <tp:taxon-name-part taxon-name-part-type="species" reg="voeltzkowi">voeltzkowi</tp:taxon-name-part></tp:taxon-name></italic> male, the possibility that the drawing was based on a Madagascar specimen was not discounted (Chazeau pers. com.). In the absence of the original material, we cannot confirm this information.</p></tp:treatment-sec><tp:treatment-sec><!--Section generated to contain objects referenced in tp:taxon-treatment.--><fig id="F1" position="float" orientation="portrait"><object-id xmlns:xlink="http://www.w3.org/1999/xlink" content-type="doi" xlink:type="simple">10.3897/zookeys.962.51520.figure1</object-id><object-id xmlns:xlink="http://www.w3.org/1999/xlink" content-type="arpha" xlink:type="simple">85CA0975-79F5-5CA2-86A7-72C63CB347D3</object-id><label>Figure 1.</label><caption><p>Scanning electron microscopy <bold>A–D</bold> antennae <bold>E–H</bold> prosternal process <bold>I–L</bold> tarsi <bold>M–P</bold> abdominal postcoxal line <bold>A, E, I, M</bold><tp:taxon-name><tp:taxon-name-part taxon-name-part-type="genus" reg="Nephus">Nephus</tp:taxon-name-part> (<tp:taxon-name-part taxon-name-part-type="subgenus" reg="Nephus">Nephus</tp:taxon-name-part>) <tp:taxon-name-part taxon-name-part-type="species" reg="oblongosignatus">oblongosignatus</tp:taxon-name-part></tp:taxon-name> Mulsant, 1850 <bold>B, F, J, N</bold><tp:taxon-name><tp:taxon-name-part taxon-name-part-type="genus" reg="Nephus">Nephus</tp:taxon-name-part> (<tp:taxon-name-part taxon-name-part-type="subgenus" reg="Geminosipho">Geminosipho</tp:taxon-name-part>) <tp:taxon-name-part taxon-name-part-type="species" reg="reunioni">reunioni</tp:taxon-name-part></tp:taxon-name> (Fürsch, 1974) <bold>C, G, K, O</bold><tp:taxon-name><tp:taxon-name-part taxon-name-part-type="genus" reg="Nephus">Nephus</tp:taxon-name-part> (<tp:taxon-name-part taxon-name-part-type="subgenus" reg="Nephus">Nephus</tp:taxon-name-part>) <tp:taxon-name-part taxon-name-part-type="species" reg="voeltzkowi">voeltzkowi</tp:taxon-name-part></tp:taxon-name> Weise, 1910 <bold>D, H, L, P</bold><italic><tp:taxon-name><tp:taxon-name-part taxon-name-part-type="genus" reg="Nephus">Nephus</tp:taxon-name-part> <tp:taxon-name-part taxon-name-part-type="species" reg="apolonia">apolonia</tp:taxon-name-part></tp:taxon-name></italic> Magro &amp; Almeida, sp. nov.</p></caption><graphic xmlns:xlink="http://www.w3.org/1999/xlink" xlink:href="zookeys-962-123-g001.jpg" position="float" orientation="portrait" xlink:type="simple" id="oo_443467.jpg"><uri content-type="original_file" xlink:type="simple">https://binary.pensoft.net/fig/443467</uri></graphic></fig></tp:treatment-sec><ref-list><ref id="B6"><mixed-citation xmlns:xlink="http://www.w3.org/1999/xlink" xlink:type="simple"><person-group><name name-style="western"><surname>Fürsch</surname><given-names>H</given-names></name></person-group> (<year>2007</year>) <article-title>Catalogue of the African species of <italic><tp:taxon-name><tp:taxon-name-part taxon-name-part-type="genus">Nephus</tp:taxon-name-part></tp:taxon-name></italic> Mulsant, 1846 with description of two new species (<tp:taxon-name><tp:taxon-name-part taxon-name-part-type="order">Coleoptera</tp:taxon-name-part></tp:taxon-name>: <tp:taxon-name><tp:taxon-name-part taxon-name-part-type="family">Coccinellidae</tp:taxon-name-part></tp:taxon-name>).</article-title><source>Entomologische Zeitschrift</source><volume>117</volume>(<issue>5</issue>): <fpage>1</fpage>–<lpage>7</lpage>.</mixed-citation></ref><ref id="B1"><mixed-citation xmlns:xlink="http://www.w3.org/1999/xlink" xlink:type="simple"><person-group><name name-style="western"><surname>Chazeau</surname><given-names>J</given-names></name><name name-style="western"><surname>Étienne</surname><given-names>J</given-names></name><name name-style="western"><surname>Fürsch</surname><given-names>H</given-names></name></person-group> (<year>1974</year>) Les <tp:taxon-name><tp:taxon-name-part taxon-name-part-type="family">Coccinellidae</tp:taxon-name-part></tp:taxon-name> de l’île de la Réunion. Bulletin du Muséum National d’ Histoire Naturelle 3<sup>e</sup> série (210) Zoologie 140: 265–297.</mixed-citation></ref><ref id="B14"><mixed-citation xmlns:xlink="http://www.w3.org/1999/xlink" xlink:type="simple"><person-group><name name-style="western"><surname>Korschefsky</surname><given-names>R</given-names></name></person-group> (<year>1931</year>) <source><tp:taxon-name><tp:taxon-name-part taxon-name-part-type="family">Coccinellidae</tp:taxon-name-part></tp:taxon-name> I. In: Junk W, Schenkling S (Eds) Coleopterorum Catalogus, Pars 118. W.</source><publisher-name>Junk</publisher-name>, <publisher-loc>Berlin</publisher-loc>, <size units="page">224 pp</size>.</mixed-citation></ref><ref id="B3"><mixed-citation xmlns:xlink="http://www.w3.org/1999/xlink" xlink:type="simple"><person-group><name name-style="western"><surname>Fürsch</surname><given-names>H</given-names></name></person-group> (<year>1966</year>) <article-title>Die <tp:taxon-name><tp:taxon-name-part taxon-name-part-type="genus">Scymnus</tp:taxon-name-part></tp:taxon-name>-Arten Westafrikas (Col. Cocc.). Entomologische Arbeiten aus dem Museum G.</article-title><source>Frey Tutzing bei München</source><volume>17</volume>: <fpage>135</fpage>–<lpage>194</lpage>.</mixed-citation></ref><ref id="B22"><mixed-citation xmlns:xlink="http://www.w3.org/1999/xlink" xlink:type="simple"><person-group><name name-style="western"><surname>Poussereau</surname><given-names>J</given-names></name><name name-style="western"><surname>Coutanceau</surname><given-names>JP</given-names></name><name name-style="western"><surname>Nicolas</surname><given-names>V</given-names></name><name name-style="western"><surname>Gomy</surname><given-names>Y</given-names></name></person-group> (<year>2018</year>) Les coccinelles de l’île de la Réunion. Orphie, 222 pp.</mixed-citation></ref><ref id="B17"><mixed-citation xmlns:xlink="http://www.w3.org/1999/xlink" xlink:type="simple"><person-group><name name-style="western"><surname>Magro</surname><given-names>A</given-names></name><name name-style="western"><surname>Lecompte</surname><given-names>E</given-names></name><name name-style="western"><surname>Hemptinne</surname><given-names>JL</given-names></name><name name-style="western"><surname>Soares</surname><given-names>AO</given-names></name><name name-style="western"><surname>Dutrillaux</surname><given-names>AM</given-names></name><name name-style="western"><surname>Murienne</surname><given-names>J</given-names></name><name name-style="western"><surname>Fürsch</surname><given-names>H</given-names></name><name name-style="western"><surname>Dutrillaux</surname><given-names>B</given-names></name></person-group> (<year>2020</year>) <article-title>First case of parthenogenesis in ladybirds (<tp:taxon-name><tp:taxon-name-part taxon-name-part-type="order">Coleoptera</tp:taxon-name-part></tp:taxon-name>: <tp:taxon-name><tp:taxon-name-part taxon-name-part-type="family">Coccinellidae</tp:taxon-name-part></tp:taxon-name>) suggests new mechanisms for the evolution of asexual reproduction.</article-title><source>Journal of Zoological Systematics and Evolutionary Research</source><volume>58</volume>(<issue>1</issue>): <fpage>194</fpage>–<lpage>208</lpage>. <ext-link xlink:type="simple" ext-link-type="doi" xlink:href="10.1111/jzs.12339">https://doi.org/10.1111/jzs.12339</ext-link></mixed-citation></ref></ref-list></tp:taxon-treatment>
