# Supplementary material for: A new species of Nephus (Nephus) (Coleoptera, Coccinellidae) described from Reunion Island
Source: Zookeys. 2020 Aug 20;962:123–37. doi: 10.3897/zookeys.962.51520 (PMC7452912; doi:10.3897/zookeys.962.51520)
Supplement: XML Treatment for Nephus (Nephus) apolonia [file zookeys.962.51520-treatment4.xml]

<!DOCTYPE tp:taxon-treatment
  PUBLIC "-//TaxonX//DTD Taxonomic Treatment Publishing DTD v0 20100105//EN" "tax-treatment-NSO.dtd">
<tp:taxon-treatment xmlns:tp="http://www.plazi.org/taxpub"><tp:treatment-meta><kwd-group><label>Taxon classification</label><kwd><named-content xmlns:xlink="http://www.w3.org/1999/xlink" content-type="kingdom">Animalia</named-content></kwd><kwd><named-content xmlns:xlink="http://www.w3.org/1999/xlink" content-type="order">Coleoptera</named-content></kwd><kwd><named-content xmlns:xlink="http://www.w3.org/1999/xlink" content-type="family">Coccinellidae</named-content></kwd></kwd-group><mixed-citation publication-type="journal"><person-group><name><surname>Magro</surname><given-names>Alexandra</given-names></name><name><surname>Churata-Salcedo</surname><given-names>Julissa</given-names></name><name><surname>Lecompte</surname><given-names>Emilie</given-names></name><name><surname>Hemptinne</surname><given-names>Jean-Louis</given-names></name><name><surname>Almeida</surname><given-names>Lúcia M.</given-names></name></person-group><article-title>A new species of <italic><tp:taxon-name><tp:taxon-name-part taxon-name-part-type="genus" reg="Nephus">Nephus</tp:taxon-name-part></tp:taxon-name></italic> (<italic><tp:taxon-name><tp:taxon-name-part taxon-name-part-type="genus" reg="Nephus"/><tp:taxon-name-part taxon-name-part-type="subgenus" reg="Nephus">Nephus</tp:taxon-name-part></tp:taxon-name></italic>) (<tp:taxon-name><tp:taxon-name-part taxon-name-part-type="order">Coleoptera</tp:taxon-name-part></tp:taxon-name>, <tp:taxon-name><tp:taxon-name-part taxon-name-part-type="family">Coccinellidae</tp:taxon-name-part></tp:taxon-name>) described from Reunion Island</article-title><source>Zookeys</source><day>20</day><month>8</month><year>2020</year><volume>962</volume><fpage>123</fpage><lpage>137</lpage><pub-id pub-id-type="doi">10.3897/zookeys.962.51520</pub-id></mixed-citation></tp:treatment-meta><tp:nomenclature><tp:taxon-name><object-id xmlns:xlink="http://www.w3.org/1999/xlink" content-type="arpha" xlink:type="simple">9B108A65-D25A-5DA1-9B9B-2893541DB5D9</object-id>
              <tp:taxon-name-part taxon-name-part-type="genus" reg="Nephus">Nephus</tp:taxon-name-part> (<tp:taxon-name-part taxon-name-part-type="subgenus" reg="Nephus">Nephus</tp:taxon-name-part>) <tp:taxon-name-part taxon-name-part-type="species" reg="apolonia">apolonia</tp:taxon-name-part><object-id xmlns:xlink="http://www.w3.org/1999/xlink" content-type="zoobank" xlink:type="simple">http://zoobank.org/9CCCB544-1EE3-4F28-AD13-4359F999AE33</object-id></tp:taxon-name><tp:taxon-authority>Magro &amp; Almeida</tp:taxon-authority><tp:taxon-status xmlns:xlink="http://www.w3.org/1999/xlink" xlink:type="simple">sp. nov.</tp:taxon-status><xref ref-type="fig" rid="F1">Figs 1</xref><xref ref-type="fig" rid="F5">, 5</xref></tp:nomenclature><tp:treatment-sec sec-type="diagnosis" id="SECID0EMXAG"><title>Diagnosis.</title><p><italic><tp:taxon-name><tp:taxon-name-part taxon-name-part-type="genus" reg="Nephus">Nephus</tp:taxon-name-part> <tp:taxon-name-part taxon-name-part-type="species" reg="apolonia">apolonia</tp:taxon-name-part></tp:taxon-name></italic> sp. nov. is similar to <italic><tp:taxon-name><tp:taxon-name-part taxon-name-part-type="genus" reg="Nephus">N.</tp:taxon-name-part> <tp:taxon-name-part taxon-name-part-type="species" reg="voeltzkowi">voeltzkowi</tp:taxon-name-part></tp:taxon-name></italic> and <italic><tp:taxon-name><tp:taxon-name-part taxon-name-part-type="genus" reg="Nephus">N.</tp:taxon-name-part> <tp:taxon-name-part taxon-name-part-type="species" reg="oblongosignatus">oblongosignatus</tp:taxon-name-part></tp:taxon-name></italic> but differs by the size and shape of the spots and the pattern of genitalia.</p></tp:treatment-sec><tp:treatment-sec sec-type="description" id="SECID0ETYAG"><title>Description.</title><p><bold>Male.</bold> Length 1.69 mm, width 1.2 mm. Body oval, oblong, with short fine whitish pubescence. Integument of pronotum, scutellar shield and elytra black. Elytra with one yellowish longitudinal spot on each elytron (Fig. <xref ref-type="fig" rid="F5">5A, C</xref>). Pronotum black, antero-lateral border dark brown (Fig. <xref ref-type="fig" rid="F5">5A, D</xref>). Head dark brown, antennae and mouthparts yellowish (Fig. <xref ref-type="fig" rid="F5">5B, D</xref>). Meso- and metaventrite light brown. Epipleuron light brown, without excavations to receive femora. Legs with coxae and femora dark brown, tibiae and tarsi light brown (Figs <xref ref-type="fig" rid="F1">1L</xref>, <xref ref-type="fig" rid="F5">5B, D</xref>). Abdomen light brown (Fig. <xref ref-type="fig" rid="F5">5E</xref>); postcoxal line incomplete (Fig. <xref ref-type="fig" rid="F1">1P</xref>), and last ventrite emarginate (Fig. <xref ref-type="fig" rid="F5">5F</xref>).</p><fig id="F5" position="float" orientation="portrait"><object-id xmlns:xlink="http://www.w3.org/1999/xlink" content-type="doi" xlink:type="simple">10.3897/zookeys.962.51520.figure5</object-id><object-id xmlns:xlink="http://www.w3.org/1999/xlink" content-type="arpha" xlink:type="simple">F5356DA4-8E2C-5D3C-85FA-1B92A7B8A86A</object-id><label>Figure 5.</label><caption><p><tp:taxon-name><tp:taxon-name-part taxon-name-part-type="genus" reg="Nephus">Nephus</tp:taxon-name-part> (<tp:taxon-name-part taxon-name-part-type="subgenus" reg="Nephus">Nephus</tp:taxon-name-part>) <tp:taxon-name-part taxon-name-part-type="species" reg="apolonia">apolonia</tp:taxon-name-part></tp:taxon-name> Magro &amp; Almeida, sp. nov. <bold>A</bold> dorsal view <bold>B</bold> ventral view <bold>C</bold> lateral view <bold>D</bold> frontal view <bold>E, F</bold> abdomen <bold>G–J</bold> male genitalia: <bold>G, H</bold> penis <bold>I, J</bold> tegmen (dorsal and lateral view) <bold>K, L</bold> female genitalia: <bold>K</bold> spermatheca <bold>L</bold> coxites.</p></caption><graphic xmlns:xlink="http://www.w3.org/1999/xlink" xlink:href="zookeys-962-123-g005.jpg" position="float" orientation="portrait" xlink:type="simple" id="oo_443471.jpg"><uri content-type="original_file" xlink:type="simple">https://binary.pensoft.net/fig/443471</uri></graphic></fig><p>Genitalia with tegmen, penis guide, phallobase and parameres symmetrical. Penis guide shorter than parameres, sharp at apex (Fig. <xref ref-type="fig" rid="F5">5I, J</xref>). Parameres articulated with phallobase, distant from each other, strongly widened at apex, with short bristles along parameres (Fig. <xref ref-type="fig" rid="F5">5I, J</xref>). Penis sclerotized, J-shaped, with sharp apex, penis capsule T-shaped and elongated (Fig. <xref ref-type="fig" rid="F5">5G, H</xref>).</p><p><bold>Female.</bold> Length 1.88 mm, width 1.30 mm. Similar to male. Genitalia with coxites longer than wide, subtriangular, 3.0× longer than wide; stylus mamiliform with long bristles (Fig. <xref ref-type="fig" rid="F5">5L</xref>). Spermatheca heavily sclerotized, slightly arched, not very striated, and marked by one strong constriction in the middle, with sharp base and rounded apex (Fig. <xref ref-type="fig" rid="F5">5K</xref>).</p></tp:treatment-sec><tp:treatment-sec sec-type="etymology" id="SECID0EG3AG"><title>Etymology.</title><p>This species is named after an early name of Reunion Island, mentioned as “Santa Apolonia” on the Portolan charts (nautical charts) from the XVI<sup>th</sup> century (GENUNG, 2017).</p></tp:treatment-sec><tp:treatment-sec sec-type="type locality" id="SECID0EO3AG"><title>Type locality.</title><p>Reunion Island: from a laboratory rearing (Laboratoire Evolution &amp; Diversité Biologique, Université Toulouse III) initiated from field material collected in December 2013 in Manapany-les-Bains and Étang-Salé.</p></tp:treatment-sec><tp:treatment-sec sec-type="type material" id="SECID0ET3AG"><title>Type material.</title><p><bold><italic>Holotype</italic></bold> male, pinned, with genitalia in a separate microvial. Original label: “Reunion Island, 1 specimen [<abbrev xmlns:xlink="http://www.w3.org/1999/xlink" content-type="institution" xlink:title="Muséum National d’Histoire Naturelle, Paris, France" id="ABBRID0E53AG" xlink:type="simple">MNHN</abbrev>]”; “HOLOTYPE/ <italic><tp:taxon-name><tp:taxon-name-part taxon-name-part-type="genus" reg="Nephus">Nephus</tp:taxon-name-part> <tp:taxon-name-part taxon-name-part-type="species" reg="apolonia">apolonia</tp:taxon-name-part></tp:taxon-name></italic> Magro and Almeida” [red label]. <bold><italic>Paratypes</italic>.</bold> The following specimens are designated as paratypes with labels: “same data as for holotype”. “PARATYPE/ <italic><tp:taxon-name><tp:taxon-name-part taxon-name-part-type="genus" reg="Nephus">Nephus</tp:taxon-name-part> <tp:taxon-name-part taxon-name-part-type="species" reg="apolonia">apolonia</tp:taxon-name-part></tp:taxon-name></italic> Magro and Almeida” [yellow label]: “Reunion Island, 2 specimens [<abbrev xmlns:xlink="http://www.w3.org/1999/xlink" content-type="institution" xlink:title="Muséum National d’Histoire Naturelle, Paris, France" id="ABBRID0E44AG" xlink:type="simple">MNHN</abbrev>, <named-content xmlns:xlink="http://www.w3.org/1999/xlink" content-type="dwc:institutional_code" xlink:type="simple">DZUP</named-content>]; “Reunion Island, 1 specimen [<abbrev xmlns:xlink="http://www.w3.org/1999/xlink" content-type="institution" xlink:title="Muséum National d’Histoire Naturelle, Paris, France" id="ABBRID0EH5AG" xlink:type="simple">MNHN</abbrev>]; “Reunion Island, 1 specimen [<named-content xmlns:xlink="http://www.w3.org/1999/xlink" content-type="dwc:institutional_code" xlink:type="simple">DZUP</named-content>]; “Reunion Island, 1 specimen [<abbrev xmlns:xlink="http://www.w3.org/1999/xlink" content-type="institution" xlink:title="Muséum National d’Histoire Naturelle, Paris, France" id="ABBRID0ER5AG" xlink:type="simple">MNHN</abbrev>]; “Reunion Island, 1 specimen [<named-content xmlns:xlink="http://www.w3.org/1999/xlink" content-type="dwc:institutional_code" xlink:type="simple">DZUP</named-content>]; “Reunion Island, 2 specimens [<named-content xmlns:xlink="http://www.w3.org/1999/xlink" content-type="dwc:institutional_code" xlink:type="simple">DZUP</named-content>, <abbrev xmlns:xlink="http://www.w3.org/1999/xlink" content-type="institution" xlink:title="Muséum National d’Histoire Naturelle, Paris, France" id="ABBRID0EA6AG" xlink:type="simple">MNHN</abbrev>]; “Reunion Island, 1 specimen [<named-content xmlns:xlink="http://www.w3.org/1999/xlink" content-type="dwc:institutional_code" xlink:type="simple">DZUP</named-content>].</p></tp:treatment-sec><tp:treatment-sec sec-type="distribution" id="SECID0EK6AG"><title>Geographical distribution.</title><p>Reunion Island: L’Étang-Salé, Le Trou d’eau (<named-content xmlns:xlink="http://www.w3.org/1999/xlink" content-type="dwc:verbatimCoordinates" xlink:type="simple"><named-content content-type="geo-json" specific-use="{&#34;type&#34;:&#34;Point&#34;,&#34;coordinates&#34;:[55.361028,-21.281722]}" id="NCID0ET6AG" xlink:type="simple">21°16'54.2"S, 55°21'39.7"E</named-content></named-content>); Saint-Denis, Saint-Bernard (<named-content xmlns:xlink="http://www.w3.org/1999/xlink" content-type="dwc:verbatimCoordinates" xlink:type="simple"><named-content content-type="geo-json" specific-use="{&#34;type&#34;:&#34;Point&#34;,&#34;coordinates&#34;:[55.397275,-20.882878]}" id="NCID0E26AG" xlink:type="simple">20°52'58.36"S, 55°23'50.19"E</named-content></named-content>); Saint-Louis, Etang du Gol (<named-content xmlns:xlink="http://www.w3.org/1999/xlink" content-type="dwc:verbatimCoordinates" xlink:type="simple"><named-content content-type="geo-json" specific-use="{&#34;type&#34;:&#34;Point&#34;,&#34;coordinates&#34;:[55.387806,-21.289139]}" id="NCID0EDABG" xlink:type="simple">21°17'20.9"S, 55°23'16.1"E</named-content></named-content>); La Possession, Ravine à Malheur (<named-content xmlns:xlink="http://www.w3.org/1999/xlink" content-type="dwc:verbatimCoordinates" xlink:type="simple"><named-content content-type="geo-json" specific-use="{&#34;type&#34;:&#34;Point&#34;,&#34;coordinates&#34;:[55.375583,-20.900972]}" id="NCID0ELABG" xlink:type="simple">20°54'03.5"S, 55°22'32.1"E</named-content></named-content>); Saint-Pierre, CIRAD (<named-content xmlns:xlink="http://www.w3.org/1999/xlink" content-type="dwc:verbatimCoordinates" xlink:type="simple"><named-content content-type="geo-json" specific-use="{&#34;type&#34;:&#34;Point&#34;,&#34;coordinates&#34;:[55.485000,-21.320500]}" id="NCID0ETABG" xlink:type="simple">21°19'13.8"S, 55°29'6"E</named-content></named-content>); L’Étang-Salé, ARDA (<named-content xmlns:xlink="http://www.w3.org/1999/xlink" content-type="dwc:verbatimCoordinates" xlink:type="simple"><named-content content-type="geo-json" specific-use="{&#34;type&#34;:&#34;Point&#34;,&#34;coordinates&#34;:[55.377250,-21.284889]}" id="NCID0E2ABG" xlink:type="simple">21°17'05.6"S, 55°22'38.1"E</named-content></named-content>) and Saint-Joseph, Langevin (<named-content xmlns:xlink="http://www.w3.org/1999/xlink" content-type="dwc:verbatimCoordinates" xlink:type="simple"><named-content content-type="geo-json" specific-use="{&#34;type&#34;:&#34;Point&#34;,&#34;coordinates&#34;:[55.646778,-21.381500]}" id="NCID0EDBBG" xlink:type="simple">21°22'53.4"S, 55°38'48.4"E</named-content></named-content>).</p></tp:treatment-sec><tp:treatment-sec sec-type="remarks" id="SECID0EIBBG"><title>Remarks.</title><p><italic><tp:taxon-name><tp:taxon-name-part taxon-name-part-type="genus" reg="Nephus">Nephus</tp:taxon-name-part> <tp:taxon-name-part taxon-name-part-type="species" reg="apolonia">apolonia</tp:taxon-name-part></tp:taxon-name></italic> sp. nov. has apparently been misidentified as <italic><tp:taxon-name><tp:taxon-name-part taxon-name-part-type="genus" reg="Nephus">N.</tp:taxon-name-part> <tp:taxon-name-part taxon-name-part-type="species" reg="voeltzkowi">voeltzkowi</tp:taxon-name-part></tp:taxon-name></italic> until now. We verified that this was the case for specimens captured by the Insectarium de La Réunion. <xref ref-type="bibr" rid="B22">Poussereau et al. (2018)</xref> included three species for Reunion Island. In that work, <italic><tp:taxon-name><tp:taxon-name-part taxon-name-part-type="genus" reg="Nephus">N.</tp:taxon-name-part> <tp:taxon-name-part taxon-name-part-type="species" reg="voeltzkowi">voeltzkowi</tp:taxon-name-part></tp:taxon-name></italic> is reported with large variation and distribution. It could be possible that the specimens identified by <xref ref-type="bibr" rid="B22">Poussereau et al. (2018)</xref> as <italic><tp:taxon-name><tp:taxon-name-part taxon-name-part-type="genus" reg="Nephus">N.</tp:taxon-name-part> <tp:taxon-name-part taxon-name-part-type="species" reg="voeltzkowi">voeltzkowi</tp:taxon-name-part></tp:taxon-name></italic> included the <italic><tp:taxon-name><tp:taxon-name-part taxon-name-part-type="genus" reg="Nephus">Nephus</tp:taxon-name-part> <tp:taxon-name-part taxon-name-part-type="species" reg="apolonia">apolonia</tp:taxon-name-part></tp:taxon-name></italic> sp. nov. described here.</p></tp:treatment-sec><tp:treatment-sec sec-type="Molecular analysis" id="SECID0ENDBG"><title>Molecular analysis.</title><p>The mitochondrial genome of one specimen of <italic><tp:taxon-name><tp:taxon-name-part taxon-name-part-type="genus" reg="Nephus">Nephus</tp:taxon-name-part> <tp:taxon-name-part taxon-name-part-type="species" reg="apolonia">apolonia</tp:taxon-name-part></tp:taxon-name></italic> is deposited in Genbank under accession number <ext-link xmlns:xlink="http://www.w3.org/1999/xlink" ext-link-type="gen" xlink:href="MN164644" xlink:type="simple">MN164644</ext-link>. Genetic distances based on the <abbrev xmlns:xlink="http://www.w3.org/1999/xlink" xlink:title="cytochrome c oxidase I" id="ABBRID0EDEBG" xlink:type="simple">COI</abbrev> sequences between <italic><tp:taxon-name><tp:taxon-name-part taxon-name-part-type="genus" reg="Nephus">N.</tp:taxon-name-part> <tp:taxon-name-part taxon-name-part-type="species" reg="apolonia">apolonia</tp:taxon-name-part></tp:taxon-name></italic> and other <italic><tp:taxon-name><tp:taxon-name-part taxon-name-part-type="genus" reg="Nephus">Nephus</tp:taxon-name-part></tp:taxon-name></italic> species confirm that <italic><tp:taxon-name><tp:taxon-name-part taxon-name-part-type="genus" reg="Nephus">N.</tp:taxon-name-part> <tp:taxon-name-part taxon-name-part-type="species" reg="apolonia">apolonia</tp:taxon-name-part></tp:taxon-name></italic> is different from the other species, as all distances are within the same range (i.e., 0.13–0.17) (Table <xref ref-type="table" rid="T2">2</xref>). In the phylogenetic tree reconstructed from 14,867 pb of aligned mitochondrial genomes (Fig. <xref ref-type="fig" rid="F6">6</xref>), most nodes, including <italic><tp:taxon-name><tp:taxon-name-part taxon-name-part-type="genus" reg="Nephus">N.</tp:taxon-name-part> <tp:taxon-name-part taxon-name-part-type="species" reg="apolonia">apolonia</tp:taxon-name-part></tp:taxon-name></italic>, were supported by high bootstrap values.</p><table-wrap id="T2" position="float" orientation="portrait"><label>Table 2.</label><caption><p>Pairwise Kimura-2-parameter distances for the mitochondrial <abbrev xmlns:xlink="http://www.w3.org/1999/xlink" xlink:title="cytochrome c oxidase I" id="ABBRID0EAGBG" xlink:type="simple">COI</abbrev> gene for the <italic><tp:taxon-name><tp:taxon-name-part taxon-name-part-type="genus" reg="Nephus">Nephus</tp:taxon-name-part></tp:taxon-name></italic> species.</p></caption><table id="TID0EN3AG" rules="all"><tbody><tr><td rowspan="1" colspan="1"/><td rowspan="1" colspan="1"/><td rowspan="1" colspan="1">
                      <bold>1</bold>
                    </td><td rowspan="1" colspan="1">
                      <bold>2</bold>
                    </td><td rowspan="1" colspan="1">
                      <bold>3</bold>
                    </td><td rowspan="1" colspan="1">
                      <bold>4</bold>
                    </td></tr><tr><td rowspan="1" colspan="1">
                      <bold>1</bold>
                    </td><td rowspan="1" colspan="1">
                      <italic><tp:taxon-name><tp:taxon-name-part taxon-name-part-type="genus" reg="Nephus">Nephus</tp:taxon-name-part> <tp:taxon-name-part taxon-name-part-type="species" reg="apolonia">apolonia</tp:taxon-name-part></tp:taxon-name></italic>
                    </td><td rowspan="1" colspan="1"/><td rowspan="1" colspan="1"/><td rowspan="1" colspan="1"/><td rowspan="1" colspan="1"/></tr><tr><td rowspan="1" colspan="1">
                      <bold>2</bold>
                    </td><td rowspan="1" colspan="1">
                      <italic><tp:taxon-name><tp:taxon-name-part taxon-name-part-type="genus" reg="Nephus">N.</tp:taxon-name-part> <tp:taxon-name-part taxon-name-part-type="species" reg="reunioni">reunioni</tp:taxon-name-part></tp:taxon-name></italic>
                    </td><td rowspan="1" colspan="1">0.131</td><td rowspan="1" colspan="1"/><td rowspan="1" colspan="1"/><td rowspan="1" colspan="1"/></tr><tr><td rowspan="1" colspan="1">
                      <bold>3</bold>
                    </td><td rowspan="1" colspan="1">
                      <italic><tp:taxon-name><tp:taxon-name-part taxon-name-part-type="genus" reg="Nephus">N.</tp:taxon-name-part> <tp:taxon-name-part taxon-name-part-type="species" reg="includens">includens</tp:taxon-name-part></tp:taxon-name></italic>
                    </td><td rowspan="1" colspan="1">0.133</td><td rowspan="1" colspan="1">0.126</td><td rowspan="1" colspan="1"/><td rowspan="1" colspan="1"/></tr><tr><td rowspan="1" colspan="1">
                      <bold>4</bold>
                    </td><td rowspan="1" colspan="1">
                      <italic><tp:taxon-name><tp:taxon-name-part taxon-name-part-type="genus" reg="Nephus">N.</tp:taxon-name-part> <tp:taxon-name-part taxon-name-part-type="species" reg="voeltzkowi">voeltzkowi</tp:taxon-name-part></tp:taxon-name></italic>
                    </td><td rowspan="1" colspan="1">0.174</td><td rowspan="1" colspan="1">0.170</td><td rowspan="1" colspan="1">0.160</td><td rowspan="1" colspan="1"/></tr><tr><td rowspan="1" colspan="1">
                      <bold>5</bold>
                    </td><td rowspan="1" colspan="1">
                      <italic><tp:taxon-name><tp:taxon-name-part taxon-name-part-type="genus" reg="Nephus">N.</tp:taxon-name-part> <tp:taxon-name-part taxon-name-part-type="species" reg="oblongosignatus">oblongosignatus</tp:taxon-name-part></tp:taxon-name></italic>
                    </td><td rowspan="1" colspan="1">0.155</td><td rowspan="1" colspan="1">0.150</td><td rowspan="1" colspan="1">0.142</td><td rowspan="1" colspan="1">0.172</td></tr></tbody></table></table-wrap><fig id="F6" position="float" orientation="portrait"><object-id xmlns:xlink="http://www.w3.org/1999/xlink" content-type="doi" xlink:type="simple">10.3897/zookeys.962.51520.figure6</object-id><object-id xmlns:xlink="http://www.w3.org/1999/xlink" content-type="arpha" xlink:type="simple">CF82E4E4-F498-5CB3-AF73-103315FF13C2</object-id><label>Figure 6.</label><caption><p>Maximum likelihood phylogeny of <tp:taxon-name><tp:taxon-name-part taxon-name-part-type="genus" reg="Nephus">Nephus</tp:taxon-name-part> (<tp:taxon-name-part taxon-name-part-type="subgenus" reg="Nephus">Nephus</tp:taxon-name-part>) <tp:taxon-name-part taxon-name-part-type="species" reg="apolonia">apolonia</tp:taxon-name-part></tp:taxon-name> Magro &amp; Almeida, sp. nov. and four related species based on the mitochondrial genome (without the control region) reconstructed through 1000 non-parametric bootstrap replicates. The scale bar indicates 0.04 substitutions per site. Numbers on major nodes represent Maximum Likelihood bootstrap support.</p></caption><graphic xmlns:xlink="http://www.w3.org/1999/xlink" xlink:href="zookeys-962-123-g006.jpg" position="float" orientation="portrait" xlink:type="simple" id="oo_443472.jpg"><uri content-type="original_file" xlink:type="simple">https://binary.pensoft.net/fig/443472</uri></graphic></fig></tp:treatment-sec><tp:treatment-sec><!--Section generated to contain objects referenced in tp:taxon-treatment.--><fig id="F1" position="float" orientation="portrait"><object-id xmlns:xlink="http://www.w3.org/1999/xlink" content-type="doi" xlink:type="simple">10.3897/zookeys.962.51520.figure1</object-id><object-id xmlns:xlink="http://www.w3.org/1999/xlink" content-type="arpha" xlink:type="simple">85CA0975-79F5-5CA2-86A7-72C63CB347D3</object-id><label>Figure 1.</label><caption><p>Scanning electron microscopy <bold>A–D</bold> antennae <bold>E–H</bold> prosternal process <bold>I–L</bold> tarsi <bold>M–P</bold> abdominal postcoxal line <bold>A, E, I, M</bold><tp:taxon-name><tp:taxon-name-part taxon-name-part-type="genus" reg="Nephus">Nephus</tp:taxon-name-part> (<tp:taxon-name-part taxon-name-part-type="subgenus" reg="Nephus">Nephus</tp:taxon-name-part>) <tp:taxon-name-part taxon-name-part-type="species" reg="oblongosignatus">oblongosignatus</tp:taxon-name-part></tp:taxon-name> Mulsant, 1850 <bold>B, F, J, N</bold><tp:taxon-name><tp:taxon-name-part taxon-name-part-type="genus" reg="Nephus">Nephus</tp:taxon-name-part> (<tp:taxon-name-part taxon-name-part-type="subgenus" reg="Geminosipho">Geminosipho</tp:taxon-name-part>) <tp:taxon-name-part taxon-name-part-type="species" reg="reunioni">reunioni</tp:taxon-name-part></tp:taxon-name> (Fürsch, 1974) <bold>C, G, K, O</bold><tp:taxon-name><tp:taxon-name-part taxon-name-part-type="genus" reg="Nephus">Nephus</tp:taxon-name-part> (<tp:taxon-name-part taxon-name-part-type="subgenus" reg="Nephus">Nephus</tp:taxon-name-part>) <tp:taxon-name-part taxon-name-part-type="species" reg="voeltzkowi">voeltzkowi</tp:taxon-name-part></tp:taxon-name> Weise, 1910 <bold>D, H, L, P</bold><italic><tp:taxon-name><tp:taxon-name-part taxon-name-part-type="genus" reg="Nephus">Nephus</tp:taxon-name-part> <tp:taxon-name-part taxon-name-part-type="species" reg="apolonia">apolonia</tp:taxon-name-part></tp:taxon-name></italic> Magro &amp; Almeida, sp. nov.</p></caption><graphic xmlns:xlink="http://www.w3.org/1999/xlink" xlink:href="zookeys-962-123-g001.jpg" position="float" orientation="portrait" xlink:type="simple" id="oo_443467.jpg"><uri content-type="original_file" xlink:type="simple">https://binary.pensoft.net/fig/443467</uri></graphic></fig></tp:treatment-sec><ref-list><ref id="B22"><mixed-citation xmlns:xlink="http://www.w3.org/1999/xlink" xlink:type="simple"><person-group><name name-style="western"><surname>Poussereau</surname><given-names>J</given-names></name><name name-style="western"><surname>Coutanceau</surname><given-names>JP</given-names></name><name name-style="western"><surname>Nicolas</surname><given-names>V</given-names></name><name name-style="western"><surname>Gomy</surname><given-names>Y</given-names></name></person-group> (<year>2018</year>) Les coccinelles de l’île de la Réunion. Orphie, 222 pp.</mixed-citation></ref></ref-list></tp:taxon-treatment>
